# Supplementary material for: Distribution, expression and methylation analysis of positively selected genes provides insights into the evolution in Brassica rapa
Source: PLoS One. 2021 Oct 8;16(10):e0256120. doi: 10.1371/journal.pone.0256120 (PMC8500406; doi:10.1371/journal.pone.0256120)
Supplement: S1 Table — (XLSX) [file pone.0256120.s017.xlsx]

## Sheet: Sheet1
Table S1 The number of positively selected genes and their proportion in the ten chromosomes.
	Chr01	Chr 02	Chr 03	Chr 04	Chr 05	Chr 06	Chr 07	Chr 08	Chr 09	Chr 10
Positively selected genes	44	53	50	26	53	51	41	42	69	21
Non-Positively selected genes	4113	4137	5642	2790	3599	3962	2465	3203	5485	2908
Total gene	4157	4190	5692	2816	3652	4013	2506	3245	5554	2929
P value	0.0179 ( Chi-square test ), 0.0150 (Fisher exact probability test)
