# Supplementary material for: Distribution, expression and methylation analysis of positively selected genes provides insights into the evolution in Brassica rapa
Source: PLoS One. 2021 Oct 8;16(10):e0256120. doi: 10.1371/journal.pone.0256120 (PMC8500406; doi:10.1371/journal.pone.0256120)
Supplement: S2 Table — (XLSX) [file pone.0256120.s018.xlsx]

## Sheet: Sheet1
Table S2 Gene list of enriched KEGG genes and auxin-related genes.
Enriched KEGG genes	Auxin-related genes
Bra000380	Bra000380
Bra005223	Bra005223
Bra018993	Bra018993
Bra020127	Bra020127
Bra023093	Bra023093
Bra026598	Bra026598
Bra032275	Bra035094
Bra035094	Bra039732
Bra039732	Bra027984
Bra000283
Bra004289
Bra009284
Bra016193
Bra036982
Bra037426
