# Supplementary material for: Distribution, expression and methylation analysis of positively selected genes provides insights into the evolution in Brassica rapa
Source: PLoS One. 2021 Oct 8;16(10):e0256120. doi: 10.1371/journal.pone.0256120 (PMC8500406; doi:10.1371/journal.pone.0256120)
Supplement: S3 Table — (XLSX) [file pone.0256120.s019.xlsx]

## Sheet: Sheet1
Table S3 The expressed positively selected gene number in different tissues and chromosomes.
		Chr01	Chr 02	Chr 03	Chr 04	Chr 05	Chr 06	Chr 07	Chr 08	Chr 09	Chr 10
Root	specific	0	0	0	0	0	1	1	1	3	0
	constitutive	8	11	14	5	14	14	8	5	16	1
	total	24	25	31	12	27	32	20	18	40	10
Stem	specific	0	1	0	0	0	1	0	0	1	2
	constitutive	8	11	14	5	14	14	8	5	16	1
	total	20	21	26	10	29	25	15	17	33	12
Leaf	specific	1	1	0	1	1	0	0	0	1	0
	constitutive	8	11	14	5	14	14	8	5	16	1
	total	20	22	26	12	29	26	17	19	34	10
Flower	specific	0	1	2	1	3	0	1	2	1	1
	constitutive	8	11	14	5	14	14	8	5	16	1
	total	18	25	30	12	27	27	18	17	31	10
Silique	specific	6	5	1	0	4	4	4	1	6	2
	constitutive	8	11	14	5	14	14	8	5	16	1
	total	21	25	23	9	30	27	20	15	36	7
Callus	specific	0	3	1	0	0	0	0	0	0	0
	constitutive	8	11	14	5	14	14	8	5	16	1
	total	16	25	32	10	22	25	18	17	30	8
