# Supplementary material for: Distribution, expression and methylation analysis of positively selected genes provides insights into the evolution in Brassica rapa
Source: PLoS One. 2021 Oct 8;16(10):e0256120. doi: 10.1371/journal.pone.0256120 (PMC8500406; doi:10.1371/journal.pone.0256120)
Supplement: S4 Table — (XLSX) [file pone.0256120.s020.xlsx]

## Sheet: Sheet1
Table S4 The p values of positively and random non-positively selected genes among five different genomic regions analyzed by Kruskal-Wallis rank sum test.
	CG	CHG	CHH
Positively selected genes	0.00143	0.000659	0.000172
Randomly selected genes	2.04e-09	1.69e-07	1.62e-06
